# Supplementary material for: Hybrid Junction-Enabled Biomimetic Human Eye Structure for Large Dynamic Range Vision Sensor
Source: Nanomaterials (Basel). 2026 Apr 22;16(9):498. doi: 10.3390/nano16090498 (PMC13164725; doi:10.3390/nano16090498)
Supplement: Supplementary file 1 [file nanomaterials-16-00498-s001.zip]

Archive with 1 entries (1 files):
- nanomaterials-4236995-supplementary.pdf
